# Supplementary material for: Learning Curves in Robotic Urological Oncological Surgery: Has Anything Changed During the Last Five Years?
Source: Cancers (Basel). 2025 Apr 15;17(8):1334. doi: 10.3390/cancers17081334 (PMC12026137; doi:10.3390/cancers17081334)
Supplement: Supplementary file 1 [file cancers-17-01334-s001.zip]

Archive with 1 entries (1 files):
- cancers-3543135-supplementary.pdf
